# Supplementary material for: The DAF-16 FOXO Transcription Factor Regulates natc-1 to Modulate Stress Resistance in Caenorhabditis elegans, Linking Insulin/IGF-1 Signaling to Protein N-Terminal Acetylation
Source: PLoS Genet. 2014 Oct 16;10(10):e1004703. doi: 10.1371/journal.pgen.1004703 (PMC4199503; doi:10.1371/journal.pgen.1004703)
Supplement: Table S1 — The NatC complex acetylates translating proteins that begin with the amino acids Met-Ile, Met-Leu, Met-Trp, or Met-Phe [39], [40]. We computationally identified all proteins in the C. elegans and human proteome that begin with these four amino acid combinations, generating two lists of genes. To identify functions that are enriched in these lists, we performed a functional GO analysis [85]. The columns display statistically significant GO terms (p<0.001), descriptions, and P-values. (1) Electron carrier and (2) oxidoreductase activity were enriched in both C. elegans and humans. In addition to electron carrier activity and oxidoreductase activity, we noticed 4 more enriched functional terms in C. elegans related to mitochondrial functionality; iron ion binding, oxidoreductase activity (acting on paired donors), heme binding, and tetrapyrrole binding. We also determined that C. elegans NatC targets were functionally enriched for 11 terms related to channel/transporter activity; extracellular ligand-gated ion channel activity, ion gated channel activity, gated channel activity, passive transmembrane transporter activity, channel activity, ligand-gated channel activity, ligand-gated ion channel activity, substrate-specific channel activity, ion channel activity, and excitatory extracellular ligand-gated ion channel activity. Furthermore, we identified 2 enriched functional terms in C. elegans related to peptidase activity; peptidase regulator activity and peptidase inhibitor activity. In humans we identified 6 functional terms related to peptidase activity; endopeptidase activity, peptidase activity (acting on L-amino acid peptides), serine-type peptidase activity, serine hydrolase activity, serine-type endopeptidase activity, and peptidase activity. Finally in humans we identified 2 functionally enriched terms related to kinase activity; hexokinase activity and glucokinase activity. (XLSX) [file pgen.1004703.s007.xlsx]

## Sheet: Sheet1
Supporting Table 1: NatC target functional analysis
C. elegans NatC target functions
GO Term	Description	P-value
GO:0030246	carbohydrate binding	1.25e-11
GO:0009055	electron carrier activity1	1.01e-10
GO:0005506	iron ion binding	1.66e-09
GO:0016705	oxidoreductase activity, acting on paired donors, with incorporation or reduction of molecular oxygen	1.88e-09
GO:0020037	heme binding	2.42e-08
GO:0016491	oxidoreductase activity2	3.14e-08
GO:0046906	tetrapyrrole binding	4.17e-08
GO:0005230	extracellular ligand-gated ion channel activity	2.03e-06
GO:0022839	ion gated channel activity	2.87e-06
GO:0022836	gated channel activity	2.87e-06
GO:0022803	passive transmembrane transporter activity	5.82e-06
GO:0015267	channel activity	5.82e-06
GO:0022834	ligand-gated channel activity	9.73e-06
GO:0015276	ligand-gated ion channel activity	9.73e-06
GO:0022838	substrate-specific channel activity	8.1e-05
GO:0061134	peptidase regulator activity	0.000143
GO:0005216	ion channel activity	0.000204
GO:0030414	peptidase inhibitor activity	0.00023
GO:0005231	excitatory extracellular ligand-gated ion channel activity	0.000243
GO:0004857	enzyme inhibitor activity	0.000472
Human NatC target functions
GO Term	Description	P-value
GO:0008527	taste receptor activity	1.13e-05
GO:0004175	endopeptidase activity	2.23e-05
GO:0070011	peptidase activity, acting on L-amino acid peptides	5.41e-05
GO:0008236	serine-type peptidase activity	5.81e-05
GO:0017171	serine hydrolase activity	7.65e-05
GO:0004252	serine-type endopeptidase activity	9.56e-05
GO:0008233	peptidase activity	0.000103
GO:0009055	electron carrier activity1	0.000327
GO:0016491	oxidoreductase activity2	0.000867
GO:0004396	hexokinase activity	0.000959
GO:0004340	glucokinase activity	0.000959
