# Supplementary material for: The DAF-16 FOXO Transcription Factor Regulates natc-1 to Modulate Stress Resistance in Caenorhabditis elegans, Linking Insulin/IGF-1 Signaling to Protein N-Terminal Acetylation
Source: PLoS Genet. 2014 Oct 16;10(10):e1004703. doi: 10.1371/journal.pgen.1004703 (PMC4199503; doi:10.1371/journal.pgen.1004703)
Supplement: Table S2 — The NatC complex acetylates translating proteins that begin with the amino acids Met-Ile, Met-Leu, Met-Trp, or Met-Phe [39], [40]. We computationally identified all proteins in the C. elegans and human proteome that begin with these four amino acid combinations, generating two lists of genes. To identify cellular compartments that are enriched in these lists, we performed a cellular component GO analysis [85]. The columns display statistically significant GO terms (p<0.001), descriptions, and P-values. (1) The mitochondrion cellular component was enriched in both C. elegans and humans. In addition to the mitochondrion, we noticed 3 more functionally enriched terms in C. elegans related to the mitochondria; integral to membrane, intrinsic to membrane, and membrane part. We also identified 9 additional mitochondrial related terms in humans; mitochondrial matrix, mitochondrial part, organelle inner membrane, mitochondrial inner membrane, proton-transporting ATP synthase complex, mitochondrial proton-transporting ATP synthase complex, mitochondrial membrane, mitochondrial membrane part, and mitochondrial crista. We also identified 4 enriched terms in humans related to luminal space; membrane-enclosed lumen, organelle lumen, intracellular organelle lumen, and endoplasmic reticulum lumen. Finally we identified 4 enriched terms in humans related to the extracellular environment; extracellular region part, extracellular space, extracellular region, and collagen. (XLSX) [file pgen.1004703.s008.xlsx]

## Sheet: Sheet1
Supporting Table 2: NatC target cellular component analysis
C. elegans NatC target cellular component
GO Term	Description	P-value
GO:0005739	mitochondrion1	2.96e-08
GO:0016021	integral to membrane	2.49e-07
GO:0031224	intrinsic to membrane	3.26e-07
GO:0044425	membrane part	1.11e-06
Human NatC target cellular component
GO Term	Description	P-value
GO:0031974	membrane-enclosed lumen	2.29e-13
GO:0043233	organelle lumen	1.03e-12
GO:0070013	intracellular organelle lumen	1.39e-12
GO:0005759	mitochondrial matrix	1.7e-10
GO:0044429	mitochondrial part	1.58e-09
GO:0005739	mitochondrion1	3.76e-09
GO:0044421	extracellular region part	6.66e-06
GO:0005615	extracellular space	7.49e-06
GO:0005788	endoplasmic reticulum lumen	5.17e-05
GO:0019866	organelle inner membrane	7.48e-05
GO:0005576	extracellular region	9.57e-05
GO:0005743	mitochondrial inner membrane	0.000103
GO:0045259	proton-transporting ATP synthase complex	0.000159
GO:0005753	mitochondrial proton-transporting ATP synthase complex	0.000159
GO:0031966	mitochondrial membrane	0.00016
GO:0044455	mitochondrial membrane part	0.000217
GO:0005581	collagen	0.000521
GO:0030061	mitochondrial crista	0.000959
